# Supplementary material for: Contemporary N e estimation using temporally spaced data with linked loci
Source: Mol Ecol Resour. 2021 Jun 22;21(7):2221–30. doi: 10.1111/1755-0998.13412 (PMC8518636; doi:10.1111/1755-0998.13412)
Supplement: Supplementary file 1 — Supplementary Material [file MEN-21-2221-s002.zip]

Archive with 2 entries (2 files):
- data/col.RData
- data/gam.RData
